# Supplementary material for: The Effect of Patient Portals on Quality Outcomes and Its Implications to Meaningful Use: A Systematic Review
Source: J Med Internet Res. 2015 Feb 10;17(2):e44. doi: 10.2196/jmir.3171 (PMC4342639; doi:10.2196/jmir.3171)
Supplement: Supplementary file 2 [file jmir_v17i2e44_app2.xlsx]

## Sheet: Summary of findings
	Study, design, sample	yr	Intervention, control, outcome	population	Results	Applicability	RCT	Experimental	Quasi	Non-experimental	Qualitative	Quantitative	Mixed	Review
1	Goel M, Brown T, Williams A, Cooper A, Hasnain-Wynia R, Baker D [8]. Telephonic survey to collect reasons for not using the patient portal (n=159)	2011	No intervention or control (non-experimental), outcome: Demographics, feelings toward portal	Non-portal users	Mean age = 51; 48% Black, 72% female, 70% > college degree; 63% no desire to enroll, 30% negative feelings toward the portal, 8% computer-related barriers; Black less likely than white to recognize the self-management capabilities of the portal (p<.05)	Need to assist patients to understand the benefits of using the portal, and interventions to reduce racial disparities must address attitudinal barriers and not focus solely on improving access				x	x
2	Nijland N, van Gemert-Pijnen JE, Kelders SM, Brandenburg BJ, Seydel ER [9]. Mixed methods, (n=226).	2011	No intervention or control (non-experimental), outcome: Level of enrollment, ease-of use of portal	Adults with Diabetes	The DiabetesCoach was evaluated over a 2-year period. Despite positive outcomes, usage of the web application was hindered by low enrollment and nonuse attrition. The main barrier to enrollment was lack of Internet access and poor user-friendliness of the application.	Ease-of-use will enable diffusion of innovation in healthcare. Three factors most influenced increased use of eHealth technologies: 1) avoiding selective enrollment, 2) making use of participatory design methods, and 3) developing push factors for persistence.				x	x	x	x
3	Horvath M, Levy J, L ’Engle P, Carlson B, Ahmad A, Ferranti J [10]. Retrospective study of patients at Duke's seven medical clinics (n=58,942)	2011	No intervention or control (non-experimental), outcome: Demographics, insurance status, appointment no-show rate	Portal enrollees	15.7% (9239) were portal enrollees, scheduled 198,199 appointments with an overall no-show rate of 9.9% (19,668). Enrollees were significantly more likely to be female, white, and privately insured compared with nonusers. Large reductions in no-show rates were seen among historically disadvantaged groups: Medicaid holders (OR = 2.04 for nonuser/enrollee, 5.6% difference, P < .001), uninsured pati…	Monthly no-show rates across all medical clinics in the system were significantly reduced among patients registered for portal use.				x		x
4	Palen TE, Ross C, Powers J, Xu S [11]. Retrospective study of patients > 18 years old who had access to a patient portal.	2012	Intervention: Portal use, control: Non-portal users, outcome: Office visit rates, telephone encounter rates, after-hour clinic visit rates, ED encounter rates, hospitalization rate	Portal users, over 18 y/o	There was a significant increase in the per-member rates of office visits (0.7 per member per year, 95% CI, p<.001), telephone encounters (0.3 per member per year, 95% CI, p<.001), per-1000-member rates of after-hours clinic visits (18.7 per 1000 members per year, 95% CI, p<.001), ED encounters (11.2 per 1000 members per year, 95% CI, p<.001), and hospitalizations (19.9 per 1000 members per year,…	Patient empowerment could result in greater use of available healthcare services.			x			x
5	Urowitz S, Wiljer D, Dupak K, Kuehner Z, Leonard K, Lovrics E, Picton P, Seto E, Cafazzo J [12]. Structured interview (n=17 pts and 65 providers).	2012	No intervention or control (non-experimental), outcome: Best use of the portal	Portal users	Four themes were identified from interview responses: facilitators of disease management, barriers to portal use, patient-provider communication and relationship, and recommendations for portal improvements.	Online chronic disease management portals increase patient access to information and engagement in their health care, but improvements in the portal itself may improve usability and reduce attrition.				x	x
6	Delbanco T, Walker J, Bell S, Darer J, Elmore J, Farag N, et al [13]. Quasi-experimental design -- no randomization (n=105 providers and n=13,564 patient) studies encounters with at least one doctor's note in a primary care setting at 3 large, but independent locations.	2012	No intervention or control (non-experimental), outcome: Opinion about control of care, medication adherence, privacy concerns, opinions about workload	Portal users who had accessed at least one doctor's note. Doctors who had patients using the portal	11,757 of 13,564 patients (86.78%) with notes available opened at least 1 note, but only 5391 (39.74%) completed a post intervention survey. Surveys reported up to 87% of these patients felt greater control of their care, up to 78% reported greater medication adherence, 36% had privacy concerns, and up to 42% reported sharing notes with others. Volume of electronic messaging between patients and …	A majority of patients who accessed their doctors' notes and filled out a survey reported positive, clinically-relevant benefits and very few concerns of the access.				x		x
7	Osborn C, Mayberry L, Wallston K, Johnson K, Elasy T [14]. Mixed methods design of patients with type 2 diabetes (n=75) to study quantitative data to identify differences between portal and non-portal users.	2013	Intervention: Portal use, control: Non-portal users, outcome: Demographics, income, insurance status, level of education, improved A1C test results	Pts with Type 2 Diabetes.	A total of 81% (61/75) attended a focus group and/or completed a survey. Portal users tended to be Caucasian/white, have higher income, be privately insured, have more education, and better A1C test results. All results were statistically significant (p<.05) except for education, which was mildly significant (p=.05).	Patients noted a preference to use the portal to manage prescriptions and medication adherence. More frequent users of the portal were more likely to have better glycemic control.			x		x	x	x		no randomization
8	Lyles CR., Sarkar U, Ralston J, Alder N, Schillinger D, Moffet H, et al [15]. Secondary data analysis of survey responses (n=11,518).	2013	Intervention: Portal use, control: Non-portal users, outcome: Opinions about SM and trust	Portal users	52% were registered users, among those 36% used secure messaging. Greater levels of trust were associated with white, Latino, and older patients.	Patient-provider relationships encourage portal engagement.			x			x
9	Wade-Vuturo AE, Mayberry L, Osborn C [16]. Mixed-methods, survey tool, non-experimental, qualitative study (n=15)	2013	No intervention or control (non-experimental), outcome: Demographics, opinions about quality of and access to care, glycemic control	Older population, portal users, glycemic control pts	Participants were 57.1 years old, 65% female, 76% Caucasian/white, 20% African American/Black. Secure messaging was reported as enhancing patient satisfaction, efficiency and quality face-to-face visits, and access to clinical care outside traditional face-to-face visits. Greater SM use was significantly associated with patients' glycemic control (p=.29,	portal use enabled collaborative decision-making about diabetes management.				x	x	x	x
10	Nazi KM, Hogan TP, McInnes K, Woods SS, Graham G [17]. Web study (n=688) of Veterans	2013	No intervention or control (non-experimental), outcome: Pt satisfaction, perceptions of quality of care	Portal users	84% reported positive satisfaction agreeing that the information and services were helpful. 66% agreed that the portal increase quality of care, and 90% agreed that they would recommend the portal to another Veteran.	Veterans demonstrated a high rate of motivation to access their own health information, and they viewed such action as an increase in quality of care.				x	x
11	Ketterer T, West D, Sanders V, Hossain J, Kondo M, Sharif I [18]. cross-sectional, retrospective analysis (n=84,105)	2013	Intervention: Portal enrollment, control: Non-enrollment, outcome: demographics, proximity, # office encounters, comorbidity	Pts	38% (31,360 of 84,105) enrolled, 26% (21,867) activated the account. Portal enrollment was lower for adolescents, Medicaid recipients, low-income families, Asian or other ace, and Hispanic ethnicity, and higher for patients with more office encounters, and presence of autism on the problem list (95% CI)	Sociodemographic disparities exist in portal enrollment/activation in primary care pediatrics. Proximity had a negative effect, number of office encounters and comorbidity had a positive association on portal enrollment.			x			x
12	Zarcadoolas C, Vaughon W, Czaja S, Levy J, Rockoff M [19]. Qualitative study of four focus groups (n= 28)with low-education level, English speaking consumers	2013	No intervention or control (non-experimental), outcome: Quality - pt engagement/empowerment, length of office visits, use of preventative care, self-maintenance of health	Portal users	Portal users felt a high level of patient engagement / empowerment. These users extended office visits to ask additional questions of their provider. There was also an increase in preventative and overall health maintenance.	Portal users demonstrated enthusiasm about the increased utility and value of their medical encounter when augmented with the portal.				x	x				selection bias
13	Shimada SL, Hogan T, Sowmya R, Jeroan A, Quill A, Feng H, et al [20]. Cross-sectional, retrospective cohort study of 32 VA facilities implementing secure messaging in primary care.	2013	No intervention or control (non-experimental), outcome: Factors that contributed to greater SM use, level of care based on SM use, time it takes to adopt technology	Portal users	technical assistance (coordinators), computer resources, and leadership support for coordinators were positively associated with increased secure messaging (SM) adoption rates. Higher SM use was associated with lower urgent care (UC) rates, early adopters of SM achieved a greater decrease in UC utilization over time than later adopters.	A path of associations linking SM and reductions in UC utilization exists.				x		x
14	Schprechman JP, Gathright E, Goldstein C, Guerini K, Dolansky M, Redle J, Hughes J [21]. cross-sectional study of older adults aged 50-85 years old (n=119)	2013	Intervention: Portal use, control: Non-portal users, outcomes: Use of Internet and email, level of health literacy, reason for use of Internet	Heart failure (HF) patients	Internet and e-mail use were reported in 78.2% and 71.4% of this sample of patients with HF, respectively. Controlling for age and education, higher health literacy predicted e-mail, but not internet use. Global cognitive function predicted email (p<.001) but not internet use. Only 45% used the internet to obtain information on HF.	The majority of HF patients use the internet and e-mail, but poor health literacy and cognitive impairment may prevent some patients from accessing these resources.			x			x
15	Woods SS, Schwartz E, Tuepker A, Press NA, Nazi KM, Turvey CL, Nichol WP [22]. Qualitative (interview) (n=36).	2013	No intervention or control (non-experimental), outcome: Level of communication with provider, effect on self-management, quality of follow-up, level of pt involvement in medical decisions	VA patients	30 pts and 6 family members, all with access to the patient portal for the Veteran's Health Administration, associated several factors with the portal: positive effect on communication with providers, positive effect on self-management of health and chronic conditions, positive effect on the quality of follow-up for test results, and positive effect in patient-involvement in the medical decisions.	Patients and their delegates report positive effects of the patient portal on communication and overall self-care. Patients felt empowered by the capability to view their records through the portal.				x	x
16	Varsi C, Gammon D, Wibe T, Ruland C [23]. Qualitative study (n=22) of enrollees of a patient portal but did not use the portal.	2013	No intervention or control (non-experimental), outcome: Opinions about the need for a patient portal, preference for communication, availability of technical support	Portal enrollees	1) enrollees felt they did not need the patient portal and had sufficient access to information elsewhere, 2) they preferred other types of communication such as telephone or face-to-face, 3) they were unable to login from lack of technical support. Patients were satisfied with the opportunity to send messages to healthcare providers through the portal, even if they did not use the feature.	Portals should be offered to the patients at an appropriate time when the patient needs the service and when they are receptive to information about the service.				x	x
17	Neuner J, Fedders M, Caravella M, Bradford L, Schapira M [24]. Mixed-methods study of 2 independent data sources to examine patient enrollment in local portal in both primary care and specialty care settings (N=124,379) for 2010-2012.	2014	No intervention or control (non-experimental), outcome: Enrollment rate, portal use rate	Portal enrollees	13.2% (16,418 of 124,379) of patients enrolled in the portal in 2010, and by 2012 enrollment increased to 23.1% (28,731). Median patient access of portal per year was 14 times, with a range of 1 to 660. Over 93% accessed the system at least twice, 78% accessed the system 4 or more times, and 15.3% accessed the system 50 or more times per year.	Portal users were slightly older and more likely to be female (p<.001). Users reported high levels of satisfaction with functioning of the portal; 96% at least satisfied, (66.5% very satisfied, 30.0% satisfied). 87% primary care and 37% other specialist would have met the email-threshold set by MU stage 2 requirements.				x	x	x	x
18	Turvey C, Kein D, Fix G, Hogan T, Woods S, Simon S, et al [25]. Random survey presented to 4% of My HealtheVet users (n=18,398) between March and May 2012 to assess use and perceived value of the Blue Button feature.	2014	Intervention: Use of Blue Button, control: Non Blue Button users, outcome: Patient satisfaction	VA patients	33% were current Blue Button users. Beneficiaries valued most (73%) the capability to better understand their health history, 21% of users with a non-VA PCP share their health history with that provider, 87% reported that the non-VA provider found the information somewhat or very helpful.	Educational efforts should be used to raise awareness of this valuable feature.			x		x
19	Lam R, Lin V, Senelick W, Hong-Phuc T, Moore A, Koretz B [26]. Cross-sectional analysis (n=324)	2014	No intervention or control (non-experimental), outcome: Preference of communication with provider, opinions of ease-of use of SM	Pts	55.2% under 65, mean age of 48.2 years. 83.9% of respondents preferred electronic means of communication with their provider, and 84.5% found the secure-messaging system easy to use, and 83% were satisfied with the messaging system.	Electronic communication platforms must address key issues in consumer education, physician commitment, and adoption of an accessible interface to ensure productive older adult consumer participation.				x		x
20	Hanauer DA, Preib R, Choi S [27]. Qualitative content analysis over a 7-year period for patient-initiated amendment requests (n=688).	2014	No intervention or control (non-experimental), outcome: Approval of request	Pts	77.8% requested correction of erroneous data, and 49.7% of all requests were ultimately approved.	The low number of amendment requests may be due to inadequate awareness				x	x
21	Liss DT, Reid R, Grembowski D, Rutter C, Ross T, Fishman P [28]. interrupted time series design. (n=18,486)	2014	No intervention or control (non-experimental) outcome: SM, office visits, telephone encounters	Members of a pt-centered medical home	The mean quarterly number of primary care contacts increased by 28% between the pre-PCMH baseline and the post implementation periods, largely due by increased secure messaging, quarterly office visits declined by 8%, 10% increases in secure messaging threads, and telephone encounters were associated with increases of 1.25% (95% CI, p<.001) and 2.74% increase in office visits (95% CI) in office v…	Before and after a medical home redesign, proportional increases in secure messaging and telephone encounters were associated with additional primary care office visit for individuals with diabetes.				x		x
22	Garrido T, Meng D, Wang J, Palen T, Kanter M [29]. Time series Retrospective design (n=36001)	2014	No intervention or control (non-experimental), outcome: Virtual encounter with primary care physician (PCP), retention rates	Pts of Kaiser Permanente	49% of recorded encounters between PCPs and patients at Kaiser Permanente occur virtually (16% telephonically, 33% secure messaging). Retention rates were 96.9% for patient portal users (95% CI) and 90.5% for nonusers (95% CI, p<.001). Portal users 2.6 times more likely to remain members of Kaiser Permanente (95% CI).	Members who used the patient portal were more likely to remain members of Kaiser Permanente than were those who did not use the portal. More than 70% of users prefer access to their health information than to emailing providers.				x		x
23	Zikmund-Fisher BJ, Exe NL, Witteman HO [30]. Internet survey (n=1817)	2014	Intervention: H1C lab results, control: Pts without diabetes, outcome: Health literacy	Adults aged 40-70	Viewing test results with multiple deviations increased the probability of identifying hemoglobin A1c values as outside the reference range (participants with diabetes: OR 1.47, 95% CI 1.12-1.92, P=.005; people without diabetes OR 1.50, 95% CI 1.13-2.00, P=.005)	Health literacy and numeracy skills serve as barriers to basic understanding of laboratory test result data presented in the EHR.			x			x
24	Hogan T, Nazi K, Luger T, Amante D, Smith B, Barker A [31]. Case study, secondary data analysis, interviews, mixed methods (n=955,800)	2014	No intervention or control (non-experimental), outcome: Opinions about the Blue Button	VA patients	Technology-assisted access to clinical information represents a significant advance for VA patients. Recommend that the Blue Button (1) consider both processes of care and outcomes, (2) clearly define constructs of focus, (3) examine influencing factors related to the pt population and clinical context, and (4) identify potential unintended consequences.	The Blue Button does not currently enable a relationship of its own use and health-related outcomes. However, its use does meet the intent of Mean Use criteria because it involves the patient in medical decisions.				x	x	x	x
25	Haun J, Lind J, Shimada S, Martin T, Gosline R, Antinori N, et al [32]. Interviews and mixed methods (n=33).	2014	No intervention or control (non-experimental), outcome: Opinions about SM	VA patients	97% of veterans (31/33) were satisfied with the capabilities of secure messaging. Four domains emerged: (1) perceived benefits of secure messaging, (2) barriers to the use of secure messaging, (3) facilitators for the use of secure messaging, and (4) suggestions for improving secure messaging.	Veterans appreciate the capability of secure messaging with their providers, and they feel that additional marketing will spread the word about the capability, and proper training could help others overcome barriers to its use.				x	x	x	x
26	de Jong CC, Ros WJ, Schrijvers G [33]. Review, (n=).	2014	No intervention or control (non-experimental), outcome: Opinions about self-management of disease, SM, and number of office visits	Pts with chronic conditions who use the patient portal	Patients' knowledge and self-management of their chronic conditions increased through the use of the portal, and patients greatly appreciated, and used the secure messaging with their providers. Use of the portal decreased office visits in only two studies.	The patient portal enables self-management and increases awareness of chronic conditions. It also increases the involvement of the patient in the medical decision.				x				x
27	Kashiwagi K, Tsukahara S [34]. Experimental, prospective study (n=171).	2014	Intervention: Portal use, control: Non-portal users, outcome: Medication adherence and glaucoma outcomes	Pts with glaucoma	Allowing patients to browse their medical data may reduce the use and improve the effectiveness of glaucoma medication.	The patient portal enables patients to browse their medical data. Based on this study, use of the portal would increase medication adherence and improve outcomes.		x				x
							0	1	7	19	14	18	6	1
	2011-2012	0.222222						0.037037	0.259259	0.703704	0.518519	0.666667	0.222222	0.037037
	2013	0.37037
	2014	0.407407

## Sheet: Concordance Matrix
	Concordance matrix	Appropriate for study?
	Study	Katy (Y/N)	Dr K (Y/N)
1	Goel, Mita Sanghavi, et al.
2	Horvath M, et al.
3	Palen, Ted E., et al.
4	Delbanco T, WaDelbanco, Tom, et al.
5	Osborn C, Mayberry L, WalOsborn, Chandra Y., et al.
6	Lyles C, et al.
7	Wade-Vuturo A,, Satterwhite Mayberry L, Osborn C.
8	Nazi K, et al.
9	Ketterer T, West D, Sanders V, Hossain J, Kondo M, Sharif I.
10	Zarcadoolas C, et al.
11	Shimada, Stephanie L., et al.
12	Robins L, et al.
13	Schprechman J, et al.
14	Varsi C, et al.
15	Neuner J, et al.
16	Turvey, Carolyn, et al.
17	Lam R, Lin V, Senelick W, Hong-Phuc T, Moore A, Koretz B.
18	Hanauer, David A., et al.
19	Makam A, et al.
20	Liss D, et al.
21	Garrido T, et al.
22	Zikmund-fisher B, Exe N, Witterman H.

## Sheet: Table 1
Authors, design, sample	Results	Applicability
Goel MS, et al. Telephonic survey to collect reasons for not using the patient portal (n=150)	Mean age = 51; 48% Black, 72% female, 70% > college degree; 63% no desire to enroll, 30% negative feelings toward the portal, 8% computer-related barriers; Black less likely than white to recognize the self-management capabilities of the portal (p<.05)	Need to assist patients to understand the benefits of using the portal, and interventions to reduce racial disparities must address attitudinal barriers and not focus solely on improving access
Horvath M, et al. Retrospective study of patients at Duke's seven medical clinics (n=58,942)	15.7% (9239) were portal enrollees, scheduled 198,199 appointments with an overall no-show rate of 9.9% (19,668). Enrollees were significantly more likely to be female, white, and privately insured compared with nonusers. Large reductions in no-show rates were seen among historically disadvantaged groups: Medicaid holders (OR = 2.04 for nonuser/enrollee, 5.6% difference, P < .001), uninsured pati…	Monthly no-show rates across all medical clinics in the system were significantly reduced among patients registered for portal use.
Palen TE, et al. Retrospective study of patients > 18 years old who had access to a patient portal.	There was a significant increase in the per-member rates of office visits (0.7 per member per year, 95% CI, p<.001), telephone encounters (0.3 per member per year, 95% CI, p<.001), per-1000-member rates of after-hours clinic visits (18.7 per 1000 members per year, 95% CI, p<.001), ED encounters (11.2 per 1000 members per year, 95% CI, p<.001), and hospitalizations (19.9 per 1000 members per year,…	Patient empowerment could result in greater use of available healthcare services.
Delbanco T, et al. Quasi-experimental design (n=105 providers and n=13,564 patient) studies encounters with at least one doctor's note in a primary care setting at 3 large, but independent locations.	11,757 of 13,564 patients (86.78%)with notes available opened at least 1 note, but only 5391 (39.74%) completed a post intervention survey. Surveys reported up to 87% of these patients felt greater control of their care, up to 78% reported greater medication adherence, 36% had privacy concerns, and up to 42% reported sharing notes with others. Volume of electronic messaging between patients and p…	A majority of patients who accessed their doctors' notes and filled out a survey reported positive, clinically-relevant benefits and very few concerns of the access.
Osborn C, et al. Mixed methods design of patients with type 2 diabetes (n=75) to study quantitative data to identify differences between portal and non-portal users.	A total of 81% (61/75) attended a focus group and/or completed a survey. Portal users tended to be Caucasian/white, have higher income, be privately insured, have more education, and better A1C test results. All results were statistically significant (p<.05) except for education, which was mildly significant (p=.05).	Patients noted a preference to use the portal to manage prescriptions and medication adherence. More frequent users of the portal were more likely to have better glycemic control.
Lyles C, et al. Secondary data analysis of survey responses (n=11,518).	52% were registered users, among those 36% used secure messaging. Greater levels of trust were associated with white, Latino, and older patients.	Patient-provider relationships encourage portal engagement.
Wade-Vuturo A, Satterwhite ML, Osborn C. mixed=methods, survey tool, non-experimental, qualitative study (n=15)	Participants were 57.1 years old, 65% female, 76% Caucasian/white, 20% African American/Black. Secure messaging was reported as enhancing patient satisfaction, efficiency and quality face-to-face visits, and access to clinical care outside traditional face-to-face visits. Greater SM use was significantly associated with patients' glycemic control (p=.29,	portal use enabled collaborative decision-making about diabetes management.
Nazi K, et al. Web study (n=688) of Veterans.	84% reported positive satisfaction agreeing that the information and services were helpful. 66% agreed that the portal increase quality of care, and 90% agreed that they would recommend the portal to another Veteran.	Veterans demonstrated a high rate of motivation to access their own health information, and they viewed such action as an increase in quality of care.
Ketterer T, et al. cross-sectional, retrospective analysis (n=84,105)	38% (31,360 of 84,105) enrolled, 26% (21,867) activated the account. Portal enrollment was lower for adolescents, Medicaid recipients, low-income families, Asian or other ace, and Hispanic ethnicity, and higher for patients with more office encounters, and presence of autism on the problem list (95% CI)	Sociodemographic disparities exist in portal enrollment/activation in primary care pediatrics. Proximity had a negative effect; number of office encounters and comorbidity had a positive association on portal enrollment.
Zarcadoolas C, et al. Qualitative study of four focus groups (n= 28)with low-education level, English speaking consumers.	Portal users felt a high level of patient engagement / empowerment. These users extended office visits to ask additional questions of their provider. There was also an increase in preventative and overall health maintenance.	Portal users demonstrated enthusiasm about the increased utility and value of their medical encounter when augmented with the portal.
Shimada SL, et al. Cross-sectional, retrospective cohort study of 32 VA facilities implementing secure messaging in primary care.	Technical assistance (coordinators), computer resources, and leadership support for coordinators were positively associated with increased SM adoption rates. Higher SM use was associated with lower UC rates, early adopters of SM achieved a greater decrease in UC utilization over time than later adopters.	A path of associations linking SM and reductions in UC utilization exists.
Schprechman J, et al. Observational cross-sectional study of older adults aged 50-85 years old (n=119)	Internet and e-mail use were reported in 78.2% and 71.4% of this sample of patients with HF, respectively. Controlling for age and education, higher health literacy predicted e-mail but not internet use. Global cognitive function predicted email (p<.001) but not internet use. Only 45% used the internet to obtain information on HF.	The majority of HF patients use the internet and e-mail, but poor health literacy and cognitive impairment may prevent some patients from accessing these resources.
Varsi C, et al. Qualitative study (n=22) of enrollees of a patient portal but did not use the portal.	1) Enrollees felt they did not need the patient portal and had sufficient access to information elsewhere, 2) they preferred other types of communication such as telephone or face-to-face, 3) they were unable to login from lack of technical support. Patients were satisfied with the opportunity to send messages to healthcare providers through the portal, even if they did not use the feature.	Portals should be offered to the patients at an appropriate time when the patient needs the service and when they are receptive to information about the service.
Neuner J, et al. Mixed-methods study of 2 independent data sources to examine patient enrollment in local portal in both primary care and specialty care settings (N=124,379) for 2010-2012.	13.2% (16,418 of 124,379) of patients enrolled in the portal in 2010, and by 2012 enrollment increased to 23.1% (28,731). Median patient access of portal per year was 14 times, with a range of 1 to 660. Over 93% accessed the system at least twice, 78% accessed the system 4 or more times, and 15.3% accessed the system 50 or more times per year.	Portal users were slightly older and more likely to be female (p<.001). Users reported high levels of satisfaction with functioning of the portal; 96% at least satisfied, (66.5% very satisfied, 30.0% satisfied). 87% primary care and 37% other specialist would have met the email-threshold set by MU stage 2 requirements.
Turvey C, et al. Random survey presented to 4% of My HealtheVet users (n=18,398) between March and May 2012 to assess use and perceived value of the Blue Button feature.	33% were current Blue Button users. Beneficiaries valued most (73%) the capability to better understand their health history, 21% of users with a non-VA PCP share their health history with that provider, 87% reported that the non-VA provider found the information somewhat or very helpful.	Educational efforts should be used to raise awareness of this valuable feature.
Lam R, Lin V, Senelick W, Hong-Phuc T, Moore A, Koretz B. Cross-sectional analysis (n=324)	55.2% under 65, mean age of 48.2 years. 83.9% of respondents preferred electronic means of communication with their provider, and 84.5% found the secure-messaging system easy to use, and 83% were satisfied with the messaging system.	Electronic communication platforms must address key issues in consumer education, physician commitment, and adoption of an accessible interface to ensure productive older adult consumer participation.
Hanauer DA, et al. Qualitative content analysis over a 7-year period for patient-initiated amendment requests (n=688).	77.8% requested correction of erroneous data, and 49.7% of all requests were ultimately approved.	The low number of amendment requests may be due to inadequate awareness
Liss D, et al. We used an interrupted time series design with a patient-quarter unit of analysis. Secondary data from 2008-2011 spanned 3 periods before, during, and after a patient-centered medical home redesign (n=18,486).	The mean quarterly number of primary care contacts increased by 28% between the pre-PCMH baseline and the postimplementation periods, largely due by increased secure messaging, quarterly office visits declined by 8%, 10% increases in secure messaging threads, and telephone encounters were associated with increases of 1.25% (95% CI, p<.001) and 2.74% increase in office visits (95% CI) in office vi…	Before and after a medical home redesign, proportional increases in secure messaging and telephone encounters were associated with additional primary care office visit for individuals with diabetes.
Garrido T, et al. Time series Retrospective design (n=36001)	49% of recorded encounters between PCPs and patients at Kaiser Permanente occur virtually (16% telephonically, 33% secure messaging). Retention rates were 96.9% for patient portal users (95% CI) and 90.5% for nonusers (95% CI, p<.001). Portal users 2.6 times more likely to remain members of Kaiser Permanente (95% CI).	Members who used the patient portal were more likely to remain members of Kaiser Permanente than were those who did not use the portal. More than 70% of users prefer access to their health information than to emailing providers.
Zikmund-fisher B, Exe N, Witterman H. Internet survey (n=1817) of patients aged 40-70 and about half of whom had diabetes.	Viewing test results with multiple deviations increased the probability of identifying hemoglobin A1c values as outside the reference range (participants with diabetes: OR 1.47, 95% CI 1.12-1.92, P=.005; people without diabetes OR 1.50, 95% CI 1.13-2.00, P=.005)	Health literacy and numeracy skills serve as barriers to basic understanding of laboratory test result data presented in the EHR.
